# Supplementary material for: GDF-15 Deficiency Reduces Autophagic Activity in Human Macrophages In Vitro and Decreases p62-Accumulation in Atherosclerotic Lesions in Mice
Source: Cells. 2021 Sep 7;10(9):2346. doi: 10.3390/cells10092346 (PMC8470202; doi:10.3390/cells10092346)
Supplement: Supplementary file 1 [file cells-10-02346-s001.zip]

Archive with 1 entries (1 files):
- cells-1258020-supplementary.pdf
